# Supplementary material for: Days of Antibiotic Spectrum Coverage (DASC) as a Metric for Evaluating the Impact of Prospective Audit and Feedback (PAF) against Long-Term Broad-Spectrum Antibiotic Use
Source: Antibiotics (Basel). 2024 Aug 25;13(9):804. doi: 10.3390/antibiotics13090804 (PMC11428810; doi:10.3390/antibiotics13090804)
Supplement: Supplementary file 1 [file antibiotics-13-00804-s001.zip]

Archive with 1 entries (1 files):
- antibiotics-3072808-supplementary.pdf
